# Supplementary material for: Effect of Media Composition and Oxygen Tension on Cellular Stress Response and Nrf2 Activation in HepG2ARE Cells
Source: Antioxidants (Basel). 2025 Jan 24;14(2):137. doi: 10.3390/antiox14020137 (PMC11851573; doi:10.3390/antiox14020137)
Supplement: Supplementary file 1 [file antioxidants-14-00137-s001.zip]

Archive with 1 entries (1 files):
- antioxidants-3407872-supplementary.pdf
